# Supplementary material for: Morphological and Biomechanical Differences in the Elastase and AngII apoE −/− Rodent Models of Abdominal Aortic Aneurysms
Source: Biomed Res Int. 2015 May 3;2015:413189. doi: 10.1155/2015/413189 (PMC4433642; doi:10.1155/2015/413189)
Supplement: Supplementary file 1 — The videos referenced in the text are available online as Supplementary Material (). Video 1 is a cine loop seen in long-axis with Mmode tracing of an infrarenal AAA in a high concentration elastase rat at day 28. Video 2 is a cine loop seen in long-axis with M-mode tracing of a suprarenal AAA in an AngII apoE-/- mouse at day 28. Video 3 is a long-axis Color Doppler cine loop of a fusiform AAA in a high concentration elastase rat at day 28. Video 4 is a long-axis Color Doppler cine loop in a more bulbous area of the perfused region in a high concentration elastase rat at day 28. Video 5 is a long-axis Color Doppler cine loop of a saccular AAA in an AngII apoE-/- mouse at day 28. Video 6 is a short-axis Color Doppler cine loop of a suprarenal AAA in an area with false lumen inflow in an AngII apoE-/- mouse. [file 413189.f1.zip]

Archive with 11 entries (9 files):
- 413189/
- 413189/SVideo1_elastaserat_day28_long-axis_M-mode.avi
- 413189/SVideo2_AngIImouse_day28_long-axis_M-mode.avi
- 413189/SVideo3_infrarenal_day28_long-axis_ColorDopple.mp4
- 413189/SVideo4_infrarenal_day28_ColorDopple.mp4
- 413189/SVideo5_long-axis_ColorDoppler_2013-07-11-11-08-48.avi
- 413189/SVideo6_short-axis Color.mp4
- 413189/__MACOSX/
- 413189/__MACOSX/._SVideo3_infrarenal_day28_long-axis_ColorDopple.mp4
- 413189/__MACOSX/._SVideo4_infrarenal_day28_ColorDopple.mp4
- 413189/__MACOSX/._SVideo6_short-axis Color.mp4
